# Supplementary material for: Employment of patients with kidney failure treated with dialysis or kidney transplantation—a systematic review and meta-analysis
Source: BMC Nephrol. 2021 Oct 22;22:348. doi: 10.1186/s12882-021-02552-2 (PMC8532382; doi:10.1186/s12882-021-02552-2)
Supplement: Supplementary file 1 — Additional file 1: Table 7.a. NEWCASTLE - OTTAWA QUALITY ASSESSMENT SCALE, NOS-score for Cross Sectional Studies. Dialysis§. Table 7.b. NEWCASTLE - OTTAWA QUALITY ASSESSMENT SCALE, NOS-score for Cohort Studies. Dialysis§. Table 7.c. NEWCASTLE - OTTAWA QUALITY ASSESSMENT SCALE, NOS-score for Cross Sectional studies. Pre- and Post-transplant§. Table 7.d. NEWCASTLE - OTTAWA QUALITY ASSESSMENT SCALE (NOS-score) for Cohort Studies. Pre- and Post-transplant§. Figure 2. a. Forest Plot of Comparison: Predictors for employment during dialysis. Outcome: Non-diabetic or Diabetic. b. Forest Plot of Comparison: Predictors for employment during dialysis. Outcome: Educational level more than high school or high school or less. c. Forest Plot of Comparison: Predictors for employment during dialysis. Outcome: Dialysis type: HD or PD. d. Forest Plot of Comparison: Predictors for employment during dialysis. Outcome: Gender: Male or Female. Figure 3. a. Forest Plot of Comparison: Predictors for post-transplant employment. Outcome: Gender: Male or Female. b. Forest Plot of Comparison: Predictors for post-transplant employment. Outcome: Educational Level; More Than High School or High School or Less. c. Forest Plot of Comparison: Predictors for post-transplant employment. Outcome: Living donor kidney or deceased donor. d. Forest Plot of Comparison: Predictors for post-transplant employment. [file 12882_2021_2552_MOESM1_ESM.zip]

Archive with 3 entries (3 files):
- Figure 2a-e_predictors_dialysis 070921.pdf
- Figure 3a-k_predictors transpl 070921.pdf
- Table 7a_d_suppl_mat.docx
